# Supplementary material for: CDR3α drives selection of the immunodominant Epstein Barr virus (EBV) BRLF1-specific CD8 T cell receptor repertoire in primary infection
Source: PLoS Pathog. 2019 Nov 25;15(11):e1008122. doi: 10.1371/journal.ppat.1008122 (PMC6901265; doi:10.1371/journal.ppat.1008122)
Supplement: S4 Table — (XLSX) [file ppat.1008122.s008.xlsx]

## Sheet: S4_Table
S4 Table. Paired single-cell epitope-specific TCR nucleotide sequences.
Cell ID	PID	Visit	Epitope	TCRa	TCRb
E1603v7Yvlp1wC2	E1603	CONV	YVL - BR	tgtgccgtgaataaccaggcaggaactgctctgatcttt	tgtgccggcaggcccctacttggagggggctcacccctccacttt
E1651v1Glcp1wL5	E1651	AIM	GLC - BM	tgtgctgtggttggcaccggtaaccagttctatttt	tgtgccatcagtgatgacagggggccctacgagcagtacttc
E1655v7Glcp1wP3	E1655	CONV	GLC - BM	tgtgcagagctcggttaccagaaagttaccttt	tgtgccaacagccaatcgccggggggtacccagtttttc
E1651v1Yvlp1wC3	E1651	AIM	YVL - BR	tgtgccgtgatcgctgggggttaccagaaagttaccttt	tgtgccaacgtgatggggggacccgaaggtggctacaccttc
E1655v7Yvlp1wE2	E1655	CONV	YVL - BR	tgtgccgtgaaagacaccgacaagctcatcttt	tgtgcccgctccgggactagcgataccctctcctacaatgagcagttcttc
E1651v1Glcp1wJ1	E1651	AIM	GLC - BM	tgtgcagagctgagtgacaagatcatcttt	tgtgcccgcagccaaagcccgggggggacccagtacttc
E1655v1Glcp1wO4	E1655	AIM	GLC - BM	tgtgcagaggaccgaactggggcaaacaacctcttcttt	tgtgccagcgcggacggtgctaagatctacgagcagtacttc
E1603v7Glcp1wJ1	E1603	CONV	GLC - BM	tgtgtggtgagcgaaggcaagctcatcttt	tgtgccagcgagctctggacagggcataatgagcagttcttc
E1632v7Yvlp1wC4	E1632	CONV	YVL - BR	tgtgcaggggccacgataggctttgggaatgtgctgcattgc	tgtgccagcggaagactagcgggctacaatgagcagttcttc
E1603v1Yvlp1wE1	E1603	AIM	YVL - BR	tgtgccgtgaaggacaccgacaagctcatcttt	tgtgccagtatcgcgtatctgggcagcaatcagccccagcatttt
E1655v7Yvlp1wB2	E1655	CONV	YVL - BR	tgcatcctgagagattcccataccggcactgccagtaaactcaccttt	tgtgccagcaagagccttagctcctacgagcagtacttc
E1655v1Glcp1wM1	E1655	AIM	GLC - BM	tgtgcagagccaaataatgcaggcaacatgctcaccttt	tgtgccagcaaaaccgggacagggaatgaaaaactgtttttt
E1632v1Yvlp1wA7	E1632	AIM	YVL - BR	tgtgccgtgaaggacaccgacaagctcatcttt	tgcgccagcatgctcccttttggtgacgagcagtacttc
E1632v1Yvlp1wE1	E1632	AIM	YVL - BR	tgtgccgtgaaggacaccgacaagctcatcttt	tgcgccagcatgctcccttttggtgacgagcagtacttc
E1655v7Yvlp1wE6	E1655	CONV	YVL - BR	tgtgccgctcccggggctgggagttaccaactcactttc	tgtgccagcatgagggagttggcggggcaagagacccagtacttc
E1655v7Yvlp1wF7	E1655	CONV	YVL - BR	tgtgccgctcccggggctgggagttaccaactcactttc	tgtgccagcatgagggagttggcggggcaagagacccagtacttc
E1655v1Yvlp1wB3	E1655	AIM	YVL - BR	tgtaacgcttccggggctgggagtttccatttcactttc	tgtgccagcatgagggagttggcggggcaagagacccagtacttc
E1632v7Glcp1wI6	E1632	CONV	GLC - BM	tgtgtggtgaacagggatagcagctataaattgatcttc	tgtgccagcaacctgggacagatcctgccgggcgagcagtacttc
E1632v7Glcp1wP1	E1632	CONV	GLC - BM	tgtgtggtgaacagggatagcagctataaattgatcttc	tgtgccagcaacctgggacagatcctgccgggcgagcagtacttc
E1632v1Glcp1wO6	E1632	AIM	GLC - BM	tggggggggaactgggatggcagctataaattgatcttc	tgtgccagcaacctgggacagatcctgccgggcgagcagtacttc
E1603v7Glcp1wL4	E1603	CONV	GLC - BM	tgtgcagagctagatggccagaagctgctcttt	tgtgccagccagaacgggacggtaaacaccggggagctgtttttt
E1603v1Glcp1wO5	E1603	AIM	GLC - BM	tgtgcagaggtagatgcccacacatttctgttt	tgtgccagccagaacgggacggtaaacaccggggagctgtttttt
E1655v1Yvlp1wG4	E1655	AIM	YVL - BR	tgtgccgtgaatgtgccagatggccagaagctgctcttt	tgtgccagtagagctcttctaggaggggccactgaagctttcttt
E1655v7Yvlp1wH3	E1655	CONV	YVL - BR	tgtgccgtgaatgtgccagatggccagaagctgctcttt	tgtgccagtagagctcttctaggaggggccactgaagctttcttt
E1603v7Yvlp1wD1	E1603	CONV	YVL - BR	tgtgccctgaatagcaactatcagttaatctgg	tgtgccagcagagccctgtcggggggcggccagccccagcatttt
E1632v7Yvlp1wG2	E1632	CONV	YVL - BR	tgtgctgccggatctggggctgggagttaccaactcactttc	tgtgccagcagacaccctttggggggagcaagcgagcagtacttc
E1603v7Yvlp1wB5	E1603	CONV	YVL - BR	tgtgctctgaaggacaccgacaagctcatcttt	tgtgccagcagaccctggggagggaccggggagctgtttttt
E1651v7Yvlp1wH5	E1651	CONV	YVL - BR	tgtgccgtgaatagcgactacaagctcagcttc	tgtgccagcagacaactgacagggggcgcccagccccagcatttt
E1632v7Yvlp1wE3	E1632	CONV	YVL - BR	tgtgccgtgggcaactatcagttaatctgg	tgtgccagcaggcaacagggatccactgaagctttcttt
E1603v1Yvlp1wA5	E1603	AIM	YVL - BR	tgtgcaatgagagagggcacgggcaacttcaacaaattttacttt	tgtgccagcagacaaacgtccggggagctgtttttt
E1603v7Yvlp1wH3	E1603	CONV	YVL - BR	tgtgcaatgagagagggcacgggcaacttcaacaaattttacttt	tgtgccagcagacaaacgtccggggagctgtttttt
E1603v1Yvlp1wG2	E1603	AIM	YVL - BR	tgtgccgtgaaaggaggaggtgctgacggaatcaccttt	tgtgccagcagacaaacgtccggggagctgtttttt
E1603v7Yvlp1wG2	E1603	CONV	YVL - BR	tcctccccccggttttcagatggccagaagctgctcttt	tgtgccagcagacaaacgtccggggagctgtttttt
E1603v1Yvlp1wH5	E1603	AIM	YVL - BR	tgtgccgtgaaaaaccaggcaggaactgctctgatcttt	tgtgccagcaggagctcctataattcacccctccacttt
E1603v1Yvlp1wA3	E1603	AIM	YVL - BR	tgtgcaatgagggggggcgtgaacaaccacaacaagtttatcttt	tgtgccagtagaacagcgggaaactctgatacgcagtatttt
E1603v1Yvlp1wG7	E1603	AIM	YVL - BR	tgtgccgtgaaggacaccgacaagctcatcttt	tgtgccagtagaacagcgggaaactctgatacgcagtatttt
E1603v7Yvlp1wA2	E1603	CONV	YVL - BR	tgtgccgtgaaggacaccgacaagctcatcttt	tgtgccagtagaacagcgggaaactctgatacgcagtatttt
E1603v7Yvlp1wA6	E1603	CONV	YVL - BR	tgtgccgtgaaggacaccgacaagctcatcttt	tgtgccagtagaacagcgggaaactctgatacgcagtatttt
E1603v7Yvlp1wB1	E1603	CONV	YVL - BR	tgtgccgtgaaggacaccgacaagctcatcttt	tgtgccagtagaacagcgggaaactctgatacgcagtatttt
E1603v7Yvlp1wB2	E1603	CONV	YVL - BR	tgtgccgtgaaggacaccgacaagctcatcttt	tgtgccagtagaacagcgggaaactctgatacgcagtatttt
E1603v7Yvlp1wC6	E1603	CONV	YVL - BR	tgtgccgtgaaggacaccgacaagctcatcttt	tgtgccagtagaacagcgggaaactctgatacgcagtatttt
E1603v7Yvlp1wD4	E1603	CONV	YVL - BR	tgtgccgtgaaggacaccgacaagctcatcttt	tgtgccagtagaacagcgggaaactctgatacgcagtatttt
E1603v7Yvlp1wE3	E1603	CONV	YVL - BR	tgtgccgtgaaggacaccgacaagctcatcttt	tgtgccagtagaacagcgggaaactctgatacgcagtatttt
E1603v7Yvlp1wF2	E1603	CONV	YVL - BR	tgtgccgtgaaggacaccgacaagctcatcttt	tgtgccagtagaacagcgggaaactctgatacgcagtatttt
E1603v7Yvlp1wF4	E1603	CONV	YVL - BR	tgtgccgtgaaggacaccgacaagctcatcttt	tgtgccagtagaacagcgggaaactctgatacgcagtatttt
E1603v7Yvlp1wF7	E1603	CONV	YVL - BR	tgtgccgtgaaggacaccgacaagctcatcttt	tgtgccagtagaacagcgggaaactctgatacgcagtatttt
E1651v1Yvlp1wC1	E1651	AIM	YVL - BR	tgtgccgtgaatgcggtgggtgacatgcgcttt	tgtgccagcagcgcgggacaggggtctggaaacaccatatatttt
E1603v1Yvlp1wF4	E1603	AIM	YVL - BR	tgtgccgggaaaggaggaggtgctgacggactcaccttt	tgtgccagcagtgccctacttgggtcagcgtcgacgcagtatttt
E1603v1Yvlp1wA4	E1603	AIM	YVL - BR	tgtgccgtgaaaggaggaggtgctgacggactcaccttt	tgtgccagcagtgccctacttgggtcagcgtcgacgcagtatttt
E1603v1Yvlp1wC5	E1603	AIM	YVL - BR	tgtgccgtgaaaggaggaggtgctgacggactcaccttt	tgtgccagcagtgccctacttgggtcagcgtcgacgcagtatttt
E1603v1Yvlp1wD2	E1603	AIM	YVL - BR	tgtgccgtgaaaggaggaggtgctgacggactcaccttt	tgtgccagcagtgccctacttgggtcagcgtcgacgcagtatttt
E1603v1Yvlp1wE2	E1603	AIM	YVL - BR	tgtgccgtgaaaggaggaggtgctgacggactcaccttt	tgtgccagcagtgccctacttgggtcagcgtcgacgcagtatttt
E1603v1Yvlp1wE4	E1603	AIM	YVL - BR	tgtgccgtgaaaggaggaggtgctgacggactcaccttt	tgtgccagcagtgccctacttgggtcagcgtcgacgcagtatttt
E1603v1Yvlp1wF7	E1603	AIM	YVL - BR	tgtgccgtgaaaggaggaggtgctgacggactcaccttt	tgtgccagcagtgccctacttgggtcagcgtcgacgcagtatttt
E1603v1Yvlp1wG6	E1603	AIM	YVL - BR	tgtgccgtgaaaggaggaggtgctgacggactcaccttt	tgtgccagcagtgccctacttgggtcagcgtcgacgcagtatttt
E1603v1Yvlp1wH3	E1603	AIM	YVL - BR	tgtgccgtgaaaggaggaggtgctgacggactcaccttt	tgtgccagcagtgccctacttgggtcagcgtcgacgcagtatttt
E1603v1Yvlp1wH4	E1603	AIM	YVL - BR	tgtgccgtgaaaggaggaggtgctgacggactcaccttt	tgtgccagcagtgccctacttgggtcagcgtcgacgcagtatttt
E1603v1Yvlp1wH6	E1603	AIM	YVL - BR	tgtgccgtgaaaggaggaggtgctgacggactcaccttt	tgtgccagcagtgccctacttgggtcagcgtcgacgcagtatttt
E1603v7Yvlp1wA7	E1603	CONV	YVL - BR	tgtgccgtgaaaggaggaggtgctgacggactcaccttt	tgtgccagcagtgccctacttgggtcagcgtcgacgcagtatttt
E1603v7Yvlp1wB3	E1603	CONV	YVL - BR	tgtgccgtgaaaggaggaggtgctgacggactcaccttt	tgtgccagcagtgccctacttgggtcagcgtcgacgcagtatttt
E1603v7Yvlp1wC3	E1603	CONV	YVL - BR	tgtgccgtgaaaggaggaggtgctgacggactcaccttt	tgtgccagcagtgccctacttgggtcagcgtcgacgcagtatttt
E1603v7Yvlp1wC5	E1603	CONV	YVL - BR	tgtgccgtgaaaggaggaggtgctgacggactcaccttt	tgtgccagcagtgccctacttgggtcagcgtcgacgcagtatttt
E1603v7Yvlp1wC7	E1603	CONV	YVL - BR	tgtgccgtgaaaggaggaggtgctgacggactcaccttt	tgtgccagcagtgccctacttgggtcagcgtcgacgcagtatttt
E1603v7Yvlp1wD2	E1603	CONV	YVL - BR	tgtgccgtgaaaggaggaggtgctgacggactcaccttt	tgtgccagcagtgccctacttgggtcagcgtcgacgcagtatttt
E1603v7Yvlp1wD3	E1603	CONV	YVL - BR	tgtgccgtgaaaggaggaggtgctgacggactcaccttt	tgtgccagcagtgccctacttgggtcagcgtcgacgcagtatttt
E1603v7Yvlp1wE1	E1603	CONV	YVL - BR	tgtgccgtgaaaggaggaggtgctgacggactcaccttt	tgtgccagcagtgccctacttgggtcagcgtcgacgcagtatttt
E1603v7Yvlp1wE2	E1603	CONV	YVL - BR	tgtgccgtgaaaggaggaggtgctgacggactcaccttt	tgtgccagcagtgccctacttgggtcagcgtcgacgcagtatttt
E1603v7Yvlp1wE4	E1603	CONV	YVL - BR	tgtgccgtgaaaggaggaggtgctgacggactcaccttt	tgtgccagcagtgccctacttgggtcagcgtcgacgcagtatttt
E1603v7Yvlp1wF1	E1603	CONV	YVL - BR	tgtgccgtgaaaggaggaggtgctgacggactcaccttt	tgtgccagcagtgccctacttgggtcagcgtcgacgcagtatttt
E1603v7Yvlp1wG1	E1603	CONV	YVL - BR	tgtgccgtgaaaggaggaggtgctgacggactcaccttt	tgtgccagcagtgccctacttgggtcagcgtcgacgcagtatttt
E1603v7Yvlp1wG7	E1603	CONV	YVL - BR	tgtgccgtgaaaggaggaggtgctgacggactcaccttt	tgtgccagcagtgccctacttgggtcagcgtcgacgcagtatttt
E1603v7Yvlp1wH6	E1603	CONV	YVL - BR	tgtgccgtgaaaggaggaggtgctgacggactcaccttt	tgtgccagcagtgccctacttgggtcagcgtcgacgcagtatttt
E1655v1Yvlp1wA6	E1655	AIM	YVL - BR	tgtgctgtgagaagaggctcaaccctggggaggctatacttt	tgtgccagcagtgccccgggcgggacaggggggaggaacactgaagctttcttt
E1655v7Yvlp1wD5	E1655	CONV	YVL - BR	tgtgctgtgaacaacgactacaagctcagcttt	tgtgccagcagtgccagcccgggaggcgctggcaatgagcagttcttc
E1655v1Glcp1wJ2	E1655	AIM	GLC - BM	tgtgcagagaacctctacagcaccctcaccttt	tgtgccagcagcgcgacagggggggatgagcagttcttc
E1603v1Glcp1wI4	E1603	AIM	GLC - BM	tgtgcaatgagcggttctaacgactacaagctcagcttt	tgtgccagcagcgacggacaagttgcaactaatgaaaaactgtttttt
E1603v1Glcp1wJ1	E1603	AIM	GLC - BM	tgtgcaatgagcggttctaacgactacaagctcagcttt	tgtgccagcagcgacggacaagttgcaactaatgaaaaactgtttttt
E1603v1Glcp1wJ5	E1603	AIM	GLC - BM	tgtgcaatgagcggttctaacgactacaagctcagcttt	tgtgccagcagcgacggacaagttgcaactaatgaaaaactgtttttt
E1603v1Glcp1wL5	E1603	AIM	GLC - BM	tgtgcaatgagcggttctaacgactacaagctcagcttt	tgtgccagcagcgacggacaagttgcaactaatgaaaaactgtttttt
E1603v1Glcp1wM7	E1603	AIM	GLC - BM	tgtgcaatgagcggttctaacgactacaagctcagcttt	tgtgccagcagcgacggacaagttgcaactaatgaaaaactgtttttt
E1603v7Glcp1wK4	E1603	CONV	GLC - BM	tgtgcaatgagcggttctaacgactacaagctcagcttt	tgtgccagcagcgacggacaagttgcaactaatgaaaaactgtttttt
E1603v7Glcp1wM1	E1603	CONV	GLC - BM	tgtgcaatgagcggttctaacgactacaagctcagcttt	tgtgccagcagcgacggacaagttgcaactaatgaaaaactgtttttt
E1603v7Glcp1wM3	E1603	CONV	GLC - BM	tgtgcaatgagcggttctaacgactacaagctcagcttt	tgtgccagcagcgacggacaagttgcaactaatgaaaaactgtttttt
E1603v7Glcp1wO2	E1603	CONV	GLC - BM	tgtgcaatgagcggttctaacgactacaagctcagcttt	tgtgccagcagcgacggacaagttgcaactaatgaaaaactgtttttt
E1603v7Glcp1wP6	E1603	CONV	GLC - BM	tgtgcaatgagcggttctaacgactacaagctcagcttt	tgtgccagcagcgacggacaagttgcaactaatgaaaaactgtttttt
E1655v7Yvlp1wE4	E1655	CONV	YVL - BR	tgtgccgtgaaagacaccgacaagctcatcttt	tgtgccagcagtgacacgctgagcaccggggagctgtttttt
E1655v1Yvlp1wG3	E1655	AIM	YVL - BR	tgtgccttcggtggctacaataagctgattttt	tgcgccagcagcgacgttacagggacttacggctacaccttc
E1651v1Glcp1wL1	E1651	AIM	GLC - BM	tgtgtggtgaacacccctaacgactacaagctcagcttt	tgtgccagcagtgaagccgggctagctactacaatgagcagttcttca
E1651v1Glcp1wI1	E1651	AIM	GLC - BM	tgtgtggtgaacacccctaacgactacaagctcagcttt	tgtgccagcagtgaagccgggactagctactacaatgagcagttcttc
E1651v1Glcp1wI3	E1651	AIM	GLC - BM	tgtgtggtgaacacccctaacgactacaagctcagcttt	tgtgccagcagtgaagccgggactagctactacaatgagcagttcttc
E1651v1Glcp1wJ4	E1651	AIM	GLC - BM	tgtgtggtgaacacccctaacgactacaagctcagcttt	tgtgccagcagtgaagccgggactagctactacaatgagcagttcttc
E1651v1Glcp1wJ5	E1651	AIM	GLC - BM	tgtgtggtgaacacccctaacgactacaagctcagcttt	tgtgccagcagtgaagccgggactagctactacaatgagcagttcttc
E1651v1Glcp1wJ6	E1651	AIM	GLC - BM	tgtgtggtgaacacccctaacgactacaagctcagcttt	tgtgccagcagtgaagccgggactagctactacaatgagcagttcttc
E1651v1Glcp1wJ7	E1651	AIM	GLC - BM	tgtgtggtgaacacccctaacgactacaagctcagcttt	tgtgccagcagtgaagccgggactagctactacaatgagcagttcttc
E1651v1Glcp1wK5	E1651	AIM	GLC - BM	tgtgtggtgaacacccctaacgactacaagctcagcttt	tgtgccagcagtgaagccgggactagctactacaatgagcagttcttc
E1651v1Glcp1wL3	E1651	AIM	GLC - BM	tgtgtggtgaacacccctaacgactacaagctcagcttt	tgtgccagcagtgaagccgggactagctactacaatgagcagttcttc
E1651v1Glcp1wM6	E1651	AIM	GLC - BM	tgtgtggtgaacacccctaacgactacaagctcagcttt	tgtgccagcagtgaagccgggactagctactacaatgagcagttcttc
E1651v1Glcp1wM7	E1651	AIM	GLC - BM	tgtgtggtgaacacccctaacgactacaagctcagcttt	tgtgccagcagtgaagccgggactagctactacaatgagcagttcttc
E1651v1Glcp1wN3	E1651	AIM	GLC - BM	tgtgtggtgaacacccctaacgactacaagctcagcttt	tgtgccagcagtgaagccgggactagctactacaatgagcagttcttc
E1651v7Glcp1wL5	E1651	CONV	GLC - BM	tgtgtggtgaacacccctaacgactacaagctcagcttt	tgtgccagcagtgaagccgggactagctactacaatgagcagttcttc
E1651v7Glcp1wL7	E1651	CONV	GLC - BM	tgtgtggtgaacacccctaacgactacaagctcagcttt	tgtgccagcagtgaagccgggactagctactacaatgagcagttcttc
E1651v7Glcp1wN3	E1651	CONV	GLC - BM	tgtgtggtgaacacccctaacgactacaagctcagcttt	tgtgccagcagtgaagccgggactagctactacaatgagcagttcttc
E1651v7Glcp1wN6	E1651	CONV	GLC - BM	tgtgtggtgaacacccctaacgactacaagctcagcttt	tgtgccagcagtgaagccgggactagctactacaatgagcagttcttc
E1651v1Glcp1wI7	E1651	AIM	GLC - BM	tgtgtggtgaacacccctaacgactacaagctcaccttt	tgtgccagcagtgaagccgggactagctactacaatgagcagttcttc
E1651v1Glcp1wL6	E1651	AIM	GLC - BM	cgtgtggtgaacacccctggaaatgacaaattcaccttt	tgtgccagcagtgaagccgggactagctactacaatgagcagttcttc
E1651v1Glcp1wP7	E1651	AIM	GLC - BM	cgtgtggtgaacacccctggaaatgacaaattcaccttt	tgtgccagcagtgaagccgggactagctactacaatgagcagttcttc
E1651v1Yvlp1wD7	E1651	AIM	YVL - BR	tgtgctctaaaagacaccgacaagctcatcttt	tgtgccagcagtgaattcagtatgtatgaagctttcttt
E1603v1Glcp1wI5	E1603	AIM	GLC - BM	tgtgcaaggaaggggaataatggttacaagctcgtattt	tgtgccagcagtgagggtcagatcgcccccggggagctgtttttt
E1603v1Glcp1wK2	E1603	AIM	GLC - BM	tgtgtggtgaacggcgaggatagcagctataaattgatcttc	tgtgccagcagtgagggtcagatcgcccccggggagctgtttttt
E1603v1Glcp1wO2	E1603	AIM	GLC - BM	tgtgtggtgaacggcgaggatagcagctataaattgatcttc	tgtgccagcagtgagggtcagatcgcccccggggagctgtttttt
E1603v1Glcp1wP2	E1603	AIM	GLC - BM	tgtgtggtgaacggcgaggatagcagctataaattgatcttc	tgtgccagcagtgagggtcagatcgcccccggggagctgtttttt
E1603v1Glcp1wK5	E1603	AIM	GLC - BM	agtgcaatgagcggttataccgactacaagctcagcttt	tgtgccagcagtgagggtcagatcgcccccggggagctgtttttt
E1651v7Glcp1wK6	E1651	CONV	GLC - BM	tgcggcacagagatcttaaacgactacaagctcagcttt	tgtgccagcagcgagggacagcttagctctggaaacaccatatatttt
E1651v7Glcp1wO7	E1651	CONV	GLC - BM	tgtgtggtgaaccgacctaacgactacaagctcagcttt	tgtgccagcagtgagagcgcttgggtagcgggagggtcagatacgcagtatttt
E1651v7Glcp1wO6	E1651	CONV	GLC - BM	tgtgtggtgaacatggaaggatacagcaccctcaccttt	tgtgccagcagtgaaagtccgatgtgggacccacgctatggctacaccttc
E1632v1Yvlp1wG1	E1632	AIM	YVL - BR	tgtgccgtgaagaaccaggcaggaactgctctgatcttt	tgtgccagcagtgaatgggggctcggtgaagctttcttt
E1632v1Yvlp1wB5	E1632	AIM	YVL - BR	tgtgcagggcccttaacaggcaaactaatcttt	tgtgccagcagttttctgggacagacaatgaacactgaagctttcttt
E1632v1Yvlp1wC5	E1632	AIM	YVL - BR	tgtgcagggcccttaacaggcaaactaatcttt	tgtgccagcagttttctgggacagacaatgaacactgaagctttcttt
E1632v1Yvlp1wD2	E1632	AIM	YVL - BR	tgtgcagggcccttaacaggcaaactaatcttt	tgtgccagcagttttctgggacagacaatgaacactgaagctttcttt
E1632v7Yvlp1wB7	E1632	CONV	YVL - BR	tgtgcagggcccttaacaggcaaactaatcttt	tgtgccagcagttttctgggacagacaatgaacactgaagctttcttt
E1632v7Yvlp1wB6	E1632	CONV	YVL - BR	tgggctgccggatctggggttgggagtttccaactcactttc	tgtgccagcagttttctgggacagacaatgaacactgaagctttcttt
E1651v1Glcp1wK4	E1651	AIM	GLC - BM	tgtgcaatatctaactttggaaatgagaaattaaccttt	tgtgccagcagcttcactagcgggagtatctacgagcagtacttc
E1651v1Glcp1wM4	E1651	AIM	GLC - BM	tgtgcaatatctaactttggaaatgagaaattaaccttt	tgtgccagcagcttcactagcgggagtatctacgagcagtacttc
E1655v7Glcp1wM6	E1655	CONV	GLC - BM	tgtgcagaggataacaatgccagactcatgttt	tgtgccagcagtggagctagagatacgcagtatttt
E1655v1Glcp1wP5	E1655	AIM	GLC - BM	tgtgcaatggggggatctaacgattacaagctcagcttt	tgtgccagcagcggaaaccctcagacagggcccatgaacactgaagctttcttt
E1603v1Yvlp1wF1	E1603	AIM	YVL - BR	tgtgccttctaccatgcaggcaacatgctcaccttt	tgtgccagcagtggcccgggttgggacgagcagtacttc
E1655v1Yvlp1wH1	E1655	AIM	YVL - BR	tgtggtgtaaggaacagagatgacaagatcatcttt	tgtgccagtagtatagggtttgacatagagacccagtacttc
E1655v1Yvlp1wE1	E1655	AIM	YVL - BR	tgtgccgtgggtaacaccaatgcaggcaaatcaaccttt	tgcgccagcagcttggcggcgcgggaggacgagcagtacttc
E1651v1Glcp1wK6	E1651	AIM	GLC - BM	tgcctcgtggttaacgactacaagctcagcttt	tgtgccagcagcttagctttctcgggacttctcacagatacgcagtatttt
E1651v7Yvlp1wE7	E1651	CONV	YVL - BR	tgcatcgttccttctacctcaggaacctacaaatacatcttt	tgtgccagcagcctggcggggataaactatggctacaccttc
E1651v1Yvlp1wG6	E1651	AIM	YVL - BR	tgtgcatactacaacttcaacaaattttacttt	tgcgccagcagcttggaactagcgggggcgaactcctacgagcagtacttc
E1632v1Yvlp1wB2	E1632	AIM	YVL - BR	tgcgccgggtacaacttcaacaaattttacttt	tgtgccagcagcttgttttcgggcaatgagcagttcttc
E1651v1Yvlp1wE4	E1651	AIM	YVL - BR	tgtgccgtgatctttttcaacaaattttacttt	tgtgccagcagcttgggggctagcgggagtagtgagcagttcttc
E1655v1Yvlp1wF1	E1655	AIM	YVL - BR	tgtgccgtgatgagaacctacaaatacatcttt	tgtgccagcagtttaagagggggtgggtacgagcagtacttc
E1651v1Yvlp1wF4	E1651	AIM	YVL - BR	tgtgctctgaatactggaggcttcaaaactatcttt	tgtgccagcagtttatcgggttcgaggagtgagcagttcttc
E1651v7Yvlp1wH6	E1651	CONV	YVL - BR	tgcatcgtcagagggcgtaactttggaaatgagaaattaaccttt	tgtgccagcagtttatcgataactcgggtgtacgagcagtacttc
E1651v1Yvlp1wA5	E1651	AIM	YVL - BR	tgtgccgtgaaggacaccgacaagctcatcttt	tgtgccagcagtttatccatgacgcatacctacaatgagcagttcttc
E1651v1Yvlp1wG2	E1651	AIM	YVL - BR	tgtgccgtgaaagacaccgacaagctcatcttt	tgcgccagcagcaatacagcgggagttttaggcgatgagcagttcttc
E1655v1Yvlp1wE2	E1655	AIM	YVL - BR	tgtgccgtgaagcaaaccgacaagctcatcttt	tgtgccagcagtcccgacatcggttggggcggtgagcagttcttc
E1632v1Yvlp1wG4	E1632	AIM	YVL - BR	tgtgccgtgaagaaccaggcaggaactgctctgatcttt	tgtgccagcagccccgaccccacggggtacaatgagcagttcttc
E1655v1Yvlp1wF6	E1655	AIM	YVL - BR	tgtgctgtgaacaatgccagactcatgttt	tgtgccagcagtccagacagctacgagcagtacttc
E1655v1Glcp1wJ4	E1655	AIM	GLC - BM	gggactgggacggacgactacaagctcagcttt	tgtgccagcagcccgggcttggtgtcctccggggagctgtttttt
E1651v7Glcp1wJ4	E1651	CONV	GLC - BM	tgtgcagtaacaggtggtgctgcaaacaagctcatcttt	tgtgccagcagtcccgggactagcgggtattacaatgagcagttcttc
E1655v7Yvlp1wA7	E1655	CONV	YVL - BR	tgtgccgtgaaagacaccgacaagctcatcttt	tgtgccagcagtccctccctgagcgactacttcacagatacgcagtatttt
E1651v1Glcp1wN5	E1651	AIM	GLC - BM	tgtgctttctataacaccgacaagctcatcttt	tgtgccagcagccccactagcgggagtatctatgagcagttcttc
E1651v7Glcp1wI6	E1651	CONV	GLC - BM	tgtgctctttataacaccgacaagctcatcttt	tgtgccagcagcccgactagcgggagtatctatgagcagttcttc
E1651v7Glcp1wN4	E1651	CONV	GLC - BM	tgtgctctttataacaccgacaagctcatcttt	tgtgccagcagcccgactagcgggagtatctatgagcagttcttc
E1632v7Glcp1wJ1	E1632	CONV	GLC - BM	tgtgctctatataacaccgacaagctcatcttt	tgtgccagcagtccgactagcgggagtatctacgagcagtacttc
E1632v7Glcp1wK5	E1632	CONV	GLC - BM	tgtgctctatataacaccgacaagctcatcttt	tgtgccagcagtccgactagcgggagtatctacgaacagtacttc
E1632v7Glcp1wL3	E1632	CONV	GLC - BM	tgtgctctatataacaccgacaagctcatcttt	tgtgccagcagtccgactagcgggagtatctacgagcagtacttc
E1632v7Glcp1wN5	E1632	CONV	GLC - BM	tgtgctctatataacaccgacaagctcatcttt	tgtgccagcagtccgactagcgggagtatctacgagcagtacttc
E1632v7Glcp1wO4	E1632	CONV	GLC - BM	tgtgctctatataacaccgacaagctcatcttt	tgtgccagcagtccgactagcgggagtatctacgagcagtacttc
E1632v1Glcp1wI2	E1632	AIM	GLC - BM	tgtgctctatataacaccgacaagctcatcttt	tgtgccagcagtccgactagcgggagtatctacgagcagtacttc
E1632v1Glcp1wI5	E1632	AIM	GLC - BM	tgtgctctatataacaccgacaagctcatcttt	tgtgccagcagtccgactagcgggagtatctacgagcagtacttc
E1632v1Glcp1wJ1	E1632	AIM	GLC - BM	tgtgctctatataacaccgacaagctcatcttt	tgtgccagcagtccgactagcgggagtatctacgagcagtacttc
E1632v1Glcp1wK3	E1632	AIM	GLC - BM	tgtgctctatataacaccgacaagctcatcttt	tgtgccagcagtccgactagcgggagtatctacgagcagtacttc
E1632v1Glcp1wK7	E1632	AIM	GLC - BM	tgtgctctatataacaccgacaagctcatcttt	tgtgccagcagtccgactagcgggagtatctacgagcagtacttc
E1632v1Glcp1wM5	E1632	AIM	GLC - BM	tgtgctctatataacaccgacaagctcatcttt	tgtgccagcagtccgactagcgggagtatctacgagcagtacttc
E1632v1Glcp1wO3	E1632	AIM	GLC - BM	tgtgctctatataacaccgacaagctcatcttt	tgtgccagcagtccgactagcgggagtatctacgagcagtacttc
E1632v1Glcp1wO4	E1632	AIM	GLC - BM	tgtgctctatataacaccgacaagctcatcttt	tgtgccagcagtccgactagcgggagtatctacgagcagtacttc
E1632v1Glcp1wP3	E1632	AIM	GLC - BM	tgtgctctatataacaccgacaagctcatcttt	tgtgccagcagtccgactagcgggagtatctacgagcagtacttc
E1632v1Glcp1wI6	E1632	AIM	GLC - BM	tgtgctctatataacaccgacaagctcatcgtn	tgtgccagcagtccgactagcgggagtatctacgagcagtacttc
E1632v7Glcp1wJ5	E1632	CONV	GLC - BM	tgtgcttcctacggcaccgacaagctcatcttt	tgtgccagcagcccgactagcgggagtatctacgagcagtacttc
E1632v7Glcp1wP3	E1632	CONV	GLC - BM	tgtgctgtgagagacgggggcaacttcaacaaattttacttt	tgtgccagcagtccgactagcgggagtatctacgagcagtacttc
E1603v7Glcp1wJ7	E1603	CONV	GLC - BM	tgtgcaggatataacaccgacaagctcatcttt	tgtgccagcagccccactagcgggagtgtatatgagcagttcttc
E1632v1Glcp1wN6	E1632	AIM	GLC - BM	tgtgctctgtttaacaccgacaagctcatcttt	tgtgccagcagcccgaccagcgggagtgtctatgagcagttcttc
E1651v7Glcp1wM7	E1651	CONV	GLC - BM	tgtgctctttataacaccgacaagctcatcttt	tgtgccagcagcccgactagcgggagtgtatatgagcagttcttc
E1655v7Glcp1wK6	E1655	CONV	GLC - BM	tgtgcctttacgaacaccggtaaccagttctatttt	tgtgccagcagcccgaccagcgggagtgtttacgagcagtacttc
E1651v1Glcp1wO1	E1651	AIM	GLC - BM	gtgtatgtgagtgataaagatagcaccgacaagctcatcttt	tgtgccagcagccccactagcgggagtgtgtacgagcagtacttc
E1651v1Yvlp1wD6	E1651	AIM	YVL - BR	tgtgctctaagggggtccggtaaccagttctatttt	tgtgccagcagtccgacgacgatgttggagacccagtacttc
E1655v1Glcp1wO2	E1655	AIM	GLC - BM	tgtgcagcaagtcagattggaaatgagaaattaaccttt	tgtgccagcagcccgtgggacaggggggcaactaatgaaaaactgtttttt
E1651v7Yvlp1wA2	E1651	CONV	YVL - BR	tgtgccgtgaaaaacaccgacaagctcatcttt	tgtgccagcagccaagatttgggtcagatagagacccagtacttc
E1655v7Yvlp1wG4	E1655	CONV	YVL - BR	tgtgtggtgagcgcgccaacgggggcaaacaagctcatcttt	tgtgccagcagccaagatagggcggcctatggctacaccttc
E1651v7Yvlp1wE6	E1651	CONV	YVL - BR	tgtgcccaaggagatgcaggcaacatgctcaccttt	tgtgccagcagccaagaacccgggtctggagagacccagtacttc
E1603v1Yvlp1wG3	E1603	AIM	YVL - BR	tgtgccgtgaataatgcaggcaacatgctcaccttt	tgtgccagcagccaagaacccctaagcggagatacgcagtatttt
E1655v7Yvlp1wG1	E1655	CONV	YVL - BR	tgtgccgtgggcaacacaggcaaactaatcttt	tgtgccagcagccaagggatcagctctggaaacaccatatatttt
E1655v7Yvlp1wG3	E1655	CONV	YVL - BR	tgtgccgtgggcaacacaggcaaactaatcttt	tgtgccagcagccaagggatcagctctggaaacaccatatatttt
E1651v1Yvlp1wD1	E1651	AIM	YVL - BR	tgtgcagagaggcggggggggaacttcaacaaattttacttt	tgtgccagcagccaaggactagcggatggggagacccagtacttc
E1651v1Yvlp1wG4	E1651	AIM	YVL - BR	tgtgcgaggggaaatgagaaattaaccttt	tgtgccagcagccaaggtcttagcgggagggcccatgagcagttcttc
E1651v1Yvlp1wD5	E1651	AIM	YVL - BR	tgtgccgtgagtagtgcaggcaaatcaaccttt	tgtgccagcagccaggggccgagctctggaaacaccatatatttt
E1651v1Yvlp1wD3	E1651	AIM	YVL - BR	tgtgccgtgaagaaccaggcaggaactgctctgatcttt	tgtgccagcagccaaggaccgacgggggatacgcagtatttt
E1655v1Glcp1wI6	E1655	AIM	GLC - BM	tgtgcagacagacagagccagaaagataccttt	tgtgccagcagccaatcgccggggggtacccagtacttc
E1655v1Glcp1wL2	E1655	AIM	GLC - BM	tgtgcagagctcggttaccagaaagttaccttt	tgtgccagcagccaatcgccggggggtacccagtacttc
E1655v1Glcp1wM3	E1655	AIM	GLC - BM	tgtgcagagctcggttaccagaaagttaccttt	tgtgccagcagccaatcgccggggggtacccagtacttc
E1655v1Glcp1wO7	E1655	AIM	GLC - BM	tgtgcagagctcggttaccagaaagttaccttt	tgtgccagcagccaatcgccggggggtacccagtacttc
E1655v7Glcp1wI3	E1655	CONV	GLC - BM	tgtgcagagctcggttaccagaaagttaccttt	tgtgccagcagccaatcgccggggggtacccagtacttc
E1655v7Glcp1wJ4	E1655	CONV	GLC - BM	tgtgcagagctcggttaccagaaagttaccttt	tgtgccagcagccaatccccgggggggacccagtacttc
E1655v7Glcp1wN1	E1655	CONV	GLC - BM	tgtgcagagctcggttaccagaaagttaccttt	tgtgccagcagccaatcgccgggaggtacccagtacttc
E1655v7Glcp1wN5	E1655	CONV	GLC - BM	tgtgcagagctcggttaccagaaagttaccttt	tgtgccagcagccaatcgccggggggtacccagtacttc
E1655v7Glcp1wP1	E1655	CONV	GLC - BM	tgtgcagagctcggttaccagaaagttaccttt	tgtgccagcagccaatcgccggggggtacccagtacttc
E1655v1Glcp1wK7	E1655	AIM	GLC - BM	tgtgcagagagtaccagtgcttccaagataatcttt	tgtgccagcagccaatctccaggcgggacgcagtatttt
E1655v1Glcp1wL3	E1655	AIM	GLC - BM	tgtgctgtttacagcagtgcttccaagataatcttt	tgtgccagcagccaatctcccggcggtacgcagtatttt
E1655v7Yvlp1wC3	E1655	CONV	YVL - BR	tgtgccgtgaaagacaccgacaagctcatcttt	tgtgccagcagccaagtgataggggtgggctacaccttc
E1651v7Yvlp1wG5	E1651	CONV	YVL - BR	tgtgccgtgaaagacaccgacaagctcatcttt	tgtgccagcagtagggccgcttcgagctcctacaatgagcagttcttc
E1651v7Yvlp1wH7	E1651	CONV	YVL - BR	tgtgcagggctccagggggcaaacaacatttttttt	tgtgccagcagtagggacgcttcgagctcctacaatgagcagttcttc
E1651v1Yvlp1wB2	E1651	AIM	YVL - BR	tgtgccgtgaaagacaccgacaagctcatcttt	tgtgccagcagtagggacgcttcgagctcctacaatgagcagttcttc
E1651v1Yvlp1wE1	E1651	AIM	YVL - BR	tgtgccgtgaaagacaccgacaagctcatcttt	tgtgccagcagtagggacgcttcgagctcctacaatgagcagttcttc
E1651v1Yvlp1wF6	E1651	AIM	YVL - BR	tgtgccgtgaaagacaccgacaagctcatcttt	tgtgccagcagtagggacgcttcgagctcctacaatgagcagttcttc
E1655v1Yvlp1wA1	E1655	AIM	YVL - BR	tgtgccgtgaaggacaccgacaagctcatcttt	tgtgccagcagctcattccgggactcctcgaacgagcagtacttc
E1655v1Yvlp1wH6	E1655	AIM	YVL - BR	tgtgccgtgaaggacaccgacaagctcatcttt	tgtgccagcagctcattccgggactcctcgaacgagcagtacttc
E1651v1Yvlp1wC6	E1651	AIM	YVL - BR	tgtgccgtgaaggacaccgacaagctcatcttt	tgtgccagtagtagcctacttatcagtgaagctttcttt
E1651v1Yvlp1wC4	E1651	AIM	YVL - BR	tgtgccgtgaaaggaacctacaaatacatcttt	tgtgccagcagttccaacccgatgttagagacccagtacttc
E1651v1Yvlp1wE3	E1651	AIM	YVL - BR	tgtgccgtgaaaggaacctacaaatacatcttt	tgtgccagcagttccaacccgatgttagagacccagtacttc
E1651v1Yvlp1wE2	E1651	AIM	YVL - BR	agtatcgggaaaggcccggacaagctcatattg	tgtgccagcagttccaacccgatgttagagacccagtacttc
E1655v7Yvlp1wD7	E1655	CONV	YVL - BR	tgtgcaatgagcgccccccctacttctggttctgtaaggcaactgaccttt	tgtgccagcagctcacctctagcggagtctcccgcaggggagctgtttttt
E1655v1Yvlp1wE4	E1655	AIM	YVL - BR	tgtctcatcggtcaggcaggattcactctgatcttt	tgtgccagcagctcccctaggggaacagggggcagagacaccggggagctgtttttt
E1655v7Yvlp1wF6	E1655	CONV	YVL - BR	tgtgccgtgaacgggccccccccttctggttctgcaaggcaactgaccttt	tgtgccagcagtagtacttaccccgggagtgttggagagacccagtacttc
E1603v7Yvlp1wD6	E1603	CONV	YVL - BR	tgtgccgtgaaggacaccgacaagctcatcttt	tgtgccagcagttcggtgttggacttcctggggaccggggagctgtttttt
E1651v1Yvlp1wH5	E1651	AIM	YVL - BR	tgtgccgtgaaggacaccgacaagctcatcttt	tgtgccagcagttcctatccgggactcagcaccggggagctgtttttt
E1651v7Yvlp1wD1	E1651	CONV	YVL - BR	tgtgccgtgagtaacaccgacaagctcatcttt	tgtgccagcagttcctatccgggactcagcaccggggagctgtttttt
E1655v1Glcp1wK6	E1655	AIM	GLC - BM	tgtggcacagagatcccccacgactacaagctcagcttt	tgtgccagcagcacgggacagcttagctctggaaacaccatatatttt
E1655v1Glcp1wM2	E1655	AIM	GLC - BM	tgtggcacagagatcccccacgactacaagctcagcttt	tgtgccagcagcacgggacagcttagctctggaaacaccatatatttt
E1655v1Glcp1wM5	E1655	AIM	GLC - BM	tgtggcacagagatcccccacgactacaagctcagcttt	tgtgccagcagcacgggacagcttagctctggaaacaccatatatttt
E1655v1Glcp1wM6	E1655	AIM	GLC - BM	tgtgccgtgaacccggatagcagctataaattgatcttc	tgtgccagcagcacgggacaggttgcaactaatgaaaaactgtttttt
E1651v1Yvlp1wA6	E1651	AIM	YVL - BR	tgtgctacggacgccgactatggtcagaattttgtcttt	tgtgccagcagtacagtcccaggtcatcagccccagcatttt
E1651v1Yvlp1wB3	E1651	AIM	YVL - BR	tgtgctacggacgccgactatggtcagaattttgtcttt	tgtgccagcagtacagtcccaggtcatcagccccagcatttt
E1651v1Yvlp1wC5	E1651	AIM	YVL - BR	tgtgctacggacgccgactatggtcagaattttgtcttt	tgtgccagcagtacagtcccaggtcatcagccccagcatttt
E1655v1Yvlp1wC7	E1655	AIM	YVL - BR	tgtgccctcccagggcttaacaatgacatgcgcttt	tgtgccagcagcacatatagcgggagggccaccgagcagtacttc
E1651v7Yvlp1wF7	E1651	CONV	YVL - BR	tgtgtggtgaaccggctcgataatgcaggcaacatgctcaccttt	tgtgccagcagcgttgccgggactagcgttgagacccagtacttc
E1655v1Yvlp1wH7	E1655	AIM	YVL - BR	tgtgccgtgaaggacacaggcaaactaatcttt	tgtgccagcagtgtgatcgatacgcagtatttt
E1651v1Yvlp1wF2	E1651	AIM	YVL - BR	tgtgccgtgaaagacaccgacaagctcatcttt	tgtgccagcagtgttcccaccttgtctgacggctacaccttc
E1655v1Glcp1wL5	E1655	AIM	GLC - BM	tgtgcagagacagtcgacaagctcatcttt	tgtgccagcagcgtagtcgggaatgagcagttcttc
E1632v7Yvlp1wC1	E1632	CONV	YVL - BR	tgtgctgtgcctatgtattcaggaggaggtgctgacggactcaccttt	tgtgccagcagttatatcggggttggctacaccttc
E1632v7Yvlp1wA7	E1632	CONV	YVL - BR	tgtgctgccggatctggggctgggagttaccaactcactttc	tgtgccagcagttacccgacagggcatagctcctacaatgagcagttcttc
E1632v7Yvlp1wB2	E1632	CONV	YVL - BR	tgtgctgccggatctggggctgggagttaccaactcactttc	tgtgccagcagttacccgacagggcatagctcctacaatgagcagttcttc
E1632v7Yvlp1wB4	E1632	CONV	YVL - BR	tgtgctgccggatcnggggctgggagttaccaactcactttc	tgtgccagcagttacccgacagggcatagctcctacaatgagcagttcttc
E1632v7Yvlp1wC3	E1632	CONV	YVL - BR	tgtgctgccggatctggggctgggagttaccaactcactttc	tgtgccagcagttacccgacagggcatagctcctacaatgagcagttcttc
E1632v7Yvlp1wD3	E1632	CONV	YVL - BR	tgtgctgccggatctggggctgggagttaccaactcactttc	tgtgccagcagttacccgacagggcatagctcctacaatgagcagttcttc
E1632v7Yvlp1wD5	E1632	CONV	YVL - BR	tgtgctgccggatctggggctgggagttaccaactcactttc	tgtgccagcagttacccgacagggcatagctcctacaatgagcagttcttc
E1632v7Yvlp1wE1	E1632	CONV	YVL - BR	tgtgctgccggatctggggctgggagttaccaactcactttc	tgtgccagcagttacccgacagggcatagctcctacaatgagcagttcttc
E1632v7Yvlp1wE5	E1632	CONV	YVL - BR	tgtgctgccggatctggggctgggagttaccaactcactttc	tgtgccagcagttacccgacagggcatagctcctacaatgagcagttcttc
E1632v7Yvlp1wF3	E1632	CONV	YVL - BR	tgtgctgccggatctggggctgggagttaccaactcactttc	tgtgccagcagttacccgacagggcatagctcctacaatgagcagttcttc
E1632v7Yvlp1wF6	E1632	CONV	YVL - BR	tgtgctgccggatctggggctgggagttaccaactcactttc	tgtgccagcagttacccgacagggcatagctcctacaatgagcagttcttc
E1632v7Yvlp1wF7	E1632	CONV	YVL - BR	tgtgctgccggatctggggctgggagttaccaactcactttc	tgtgccagcagttacccgacagggcatagctcctacaatgagcagttcttc
E1632v7Yvlp1wG1	E1632	CONV	YVL - BR	tgtgctgccggatctggggctgggagttaccaactcactttc	tgtgccagcagttacccgacagggcatagctcctacaatgagcagttcttc
E1632v7Yvlp1wH3	E1632	CONV	YVL - BR	tgtgctgccggatctggggctgggagttaccaactcactttc	tgtgccagcagttacccgacagggcatagctcctacaatgagcagttcttc
E1632v7Yvlp1wH4	E1632	CONV	YVL - BR	tgtgctgccggatctggggctgggagttaccaactcactttc	tgtgccagcagttacccgacagggcatagctcctacaatgagcagttcttc
E1632v7Yvlp1wH5	E1632	CONV	YVL - BR	tgtgctgccggatctggggctgggagttaccaactcactttc	tgtgccagcagttacccgacagggcatagctcctacaatgagcagttcttc
E1632v7Yvlp1wH6	E1632	CONV	YVL - BR	tgtgctgccggatctggggctgggagttaccaactcactttc	tgtgccagcagttacccgacagggcatagctcctacaatgagcagttcttc
E1632v7Yvlp1wH7	E1632	CONV	YVL - BR	tgtgctgccggatctggggctgggagttaccaactcactttc	tgtgccagcagttacccgacagggcatagctcctacaatgagcagttcttc
E1632v7Yvlp1wC6	E1632	CONV	YVL - BR	tgtgctgccggatctggggttgggagttaccaactcactttc	tgtgccagcagttacccgacagggcatagctcctacaatgagcagttcttc
E1632v7Yvlp1wD2	E1632	CONV	YVL - BR	cgtgatgccggatgtggggctgggagttaccaattcactttc	tgtgccagcagttacccgacagggcatagctcctacaatgagcagttcttc
E1651v7Yvlp1wG7	E1651	CONV	YVL - BR	tgtgctgtgagtgaaggtaccaatgcaggcaaatcaaccttt	tgtgccagcagctacacagggagggcactcgaagctttcttt
E1651v7Yvlp1wF5	E1651	CONV	YVL - BR	tgtgccgtcgttactggaggcttcaaaactatcttt	tgtgccagcagctacactacagggtccgcagatacgcagtatttt
E1603v7Yvlp1wF3	E1603	CONV	YVL - BR	tgtgccgtgaaggacaccgacaagctcatcttt	tgtgccagcagttacgtaggactacttggagatacgcagtatttt
E1651v7Yvlp1wC7	E1651	CONV	YVL - BR	tgcatcctgagaggccccccccttggaaatgagaaattaaccttt	tgtgccagcactgggatccagggaaacaccggggagctgtttttt
E1603v1Yvlp1wB5	E1603	AIM	YVL - BR	tgtgccgtgaaagacaccgacaagctcatcttt	tgtgccaccagtgacgcccatgtcaatgagcagttcttc
E1651v7Yvlp1wD5	E1651	CONV	YVL - BR	tgtgccgtgaatgcgcacaccgacaagctcatcttt	tgtgccaccagtgattttcttagcaatgagcagttcttc
E1655v1Yvlp1wD3	E1655	AIM	YVL - BR	tgtgcttcccttaattcaggaggaggtgctgacggactcaccttt	tgtgccaccagtgacccaacacgggggagacggaacaatgagcagttcttc
E1651v1Yvlp1wA7	E1651	AIM	YVL - BR	tgtgccgtgaaagacaccgacaagctcatcttt	tgtgccaccagtgattgggacgacagcaccggggagctgtttttt
E1651v1Yvlp1wB1	E1651	AIM	YVL - BR	tgtgccgtgaaagacaccgacaagctcatcttt	tgtgccaccagtgattgggacgacagcaccggggagctgtttttt
E1651v1Yvlp1wF5	E1651	AIM	YVL - BR	tgtgccgtgaaagacaccgacaagctcatcttt	tgtgccaccagtgattgggacgacagcaccggggagctgtttttt
E1651v1Yvlp1wG1	E1651	AIM	YVL - BR	tgtgccgtgaaagacaccgacaagctcatcttt	tgtgccaccagtgattgggacgacagcaccggggagctgtttttt
E1651v7Yvlp1wA6	E1651	CONV	YVL - BR	tgtgccgtgaaagacaccgacaagctcatcttt	tgtgccaccagtgattgggacgacagcaccggggagctgtttttt
E1651v7Yvlp1wD4	E1651	CONV	YVL - BR	tgtgccgtgaaagacaccgacaagctcatcttt	tgtgccaccagtgattgggacgacagcaccggggagctgtttttt
E1651v7Yvlp1wC4	E1651	CONV	YVL - BR	tgtgccgtgaagaaccaggcaggaactgctctgatcttt	tgtgccaccagtgattgggacgacagcaccggggagctgtttttt
E1651v7Glcp1wI3	E1651	CONV	GLC - BM	tgtgcagaggcgatggcaggcaacatgctcaccttt	tgtgccaccagcattactagcgggagtcagacccagtacttc
E1651v7Yvlp1wA3	E1651	CONV	YVL - BR	tgtgcaatgagcgcatctaactttggaaatgagaaattaaccttt	tgtgccaccagcagcactgcccgggacagctcgtatagcaatcagccccagcatttt
E1651v1Yvlp1wF1	E1651	AIM	YVL - BR	tgtgccctctcgggaggaagccaaggaaatctcatcttt	tgtgccaccagcacgggactagcgggaatccacgagcagtacttc
E1655v7Glcp1wN7	E1655	CONV	GLC - BM	tgtgcagaggacctcaatgccagactcatgttt	tgtgccgtcgggacggagtcaactaatgaaaaactgtttttt
E1651v7Yvlp1wA5	E1651	CONV	YVL - BR	tgtgccgtgaaagacaccgacaagctcatcttt	tgtgcctggagtggtcgaccctcctacaatgagcagttcttc
E1651v7Yvlp1wB5	E1651	CONV	YVL - BR	tgtgccgtgaaggacaccgacaagctcatcttt	tgtgcctggagtggtcgaccctcctacaatgagcagttcttc
E1651v7Yvlp1wB1	E1651	CONV	YVL - BR	tgtgccgtgaaggccaccgacaagctcatcttt	tgtgcctggagcgggactccaatatacaatgagcagttcttc
E1651v7Yvlp1wE3	E1651	CONV	YVL - BR	tgtgccgtgaaggccaccgacaagctcatcttt	tgtgcctggagcgggactccaatatacaatgagcagttcttc
E1651v7Yvlp1wE5	E1651	CONV	YVL - BR	tgtgcagcaagcattccgcatttccaggcaggaactgatctgatcttt	tgtgcctggagtggcactagcccctcgagctcctacaatgagcagttcttc
E1632v7Glcp1wO1	E1632	CONV	GLC - BM	tgtgcttcctacggcaccgacaagctcatcttt	tgttgtcggtctcccagactagcgagaaggagaatctacgagcagtacttc
E1651v7Yvlp1wF2	E1651	CONV	YVL - BR	tgtgctgtggcgggcaccggtaaccagttctatttt	tgt.ccagcagttcctaagggggactcagcaccggggaccgtgttttttg
E1603v7Yvlp1wA3	E1603	CONV	YVL - BR	tgtgcaatgagagagggcggaaacttcaacaaattttacttt	tgcagtgccgcccaggctctttacaatgagcagttcttc
E1655v7Yvlp1wH1	E1655	CONV	YVL - BR	tgtgctgtgagagaaggcggcaacttcaacaaattttacttt	tgcagtgctggacaggccctacggaatgagcagttcttc
E1603v7Yvlp1wG4	E1603	CONV	YVL - BR	tgtgcaatgagagagggcgggaacttcaacaaattttacttt	tgcagtgcggggcaggtcttggagcagccccagcatttt
E1651v7Yvlp1wB3	E1651	CONV	YVL - BR	tgtgcaatgagcgcatctaactttggaaatgagaaattaaccttt	tgcagtgctaatgacaggtcgtacaatgagcagttcttc
E1655v7Glcp1wO6	E1655	CONV	GLC - BM	tgtgcagtgagtactagctatggaaagctgacattt	tgcagtgccccccgggcaggagggggtcaagagacccagtacttc
E1651v7Glcp1wP3	E1651	CONV	GLC - BM	tgtgccgtcgataacaatgccagactcatgttt	tgcagtgctagagatgagacagggaacggctacaccttc
E1651v7Glcp1wP4	E1651	CONV	GLC - BM	tgtgccgtcgataacaatgccagactcatgttt	tgcagtgctagagatgagacagggaacggctacaccttc
E1603v7Glcp1wJ2	E1603	CONV	GLC - BM	tgtgcagaggataacaatgccagactcatgttt	tgcagtgctagagacgggacagggaatggctacaccttc
E1603v7Glcp1wJ6	E1603	CONV	GLC - BM	tgtgcggaggataacaatgccagactcatgttt	tgcagtgctagagacgggacagggaatggctacaccttc
E1603v7Glcp1wK7	E1603	CONV	GLC - BM	tgtgcagaggataacaatgccagactcatgttt	tgcagtgctagagacgggacagggaatggctacaccttc
E1655v7Glcp1wN3	E1655	CONV	GLC - BM	tgtgcagaggacaacaatgccagactcatgttt	tgcagtgctagagacgggacaggaaacggctacaccttc
E1655v7Glcp1wM2	E1655	CONV	GLC - BM	tgtgcagaggacagaatgccagagatcatgttt	tgcagtgctagagacgggacaggaaacggctacaccttc
E1651v7Glcp1wJ5	E1651	CONV	GLC - BM	tgtgcagaggacgcggacagcaccctcaccttt	tgcagtgctagagacggcacaggaaacaccatatatttt
E1655v1Glcp1wJ7	E1655	AIM	GLC - BM	tgtgcgttcgataacaatgccagactcatgttt	tgcagtgctagagacggggtagggaacggctacaccttc
E1655v7Yvlp1wH5	E1655	CONV	YVL - BR	tctgtggtgagtacgggggcaagattcaacaaattcttcttt	tgcagtgctagagacctagcggggaacaccggggagctgtttttt
E1651v1Glcp1wI2	E1651	AIM	GLC - BM	tgtgcagaggataacaatgccagactcatgttt	tgcagtgctagagatcaaatcgggaatggctacaccttc
E1603v7Glcp1wI4	E1603	CONV	GLC - BM	tgtgcagaagataacaatgccagactcatgttt	tgcagtgctagagatcagacagggaatggctacaccttc
E1603v7Glcp1wK2	E1603	CONV	GLC - BM	tgtgcagaagataacaatgccagactcatgttt	tgcagtgctagagatcagacagggaatggctacaccttc
E1603v7Glcp1wM2	E1603	CONV	GLC - BM	tgtgcagaagataacaatgccagactcatgttt	tgcagtgctagagatcagacagggaatggctacaccttc
E1603v7Glcp1wM5	E1603	CONV	GLC - BM	tgtgcagaagataacaatgccagactcatgttt	tgcagtgctagagatcagacagggaatggctacaccttc
E1632v7Glcp1wL1	E1632	CONV	GLC - BM	tgtgcagaggataacaatgccagactcatgttt	tgcagtgctagagatcagacagggaatggctacaccttc
E1632v7Glcp1wJ4	E1632	CONV	GLC - BM	tgtgcagaagacctcaatgccagactcatgttt	tgcagtgctagagacaggattggaaacaccatatatttt
E1632v7Glcp1wJ7	E1632	CONV	GLC - BM	tgtgcagaagacctcaatgccagactcatgttt	tgcagtgctagagacaggattggaaacaccatatatttt
E1632v7Glcp1wK3	E1632	CONV	GLC - BM	tgtgcagaagacctcaatgccagactcatgttt	tgcagtgctagagacaggattggaaacaccatatatttt
E1632v7Glcp1wP5	E1632	CONV	GLC - BM	tgtgcagaagacctcaatgccagactcatgttt	tgcagtgctagagacaggattggaaacaccatatatttt
E1632v1Glcp1wL1	E1632	AIM	GLC - BM	tgtgcagaagacctcaatgccagactcatgttt	tgcagtgctagagacaggattggaaacaccatatatttt
E1632v1Glcp1wM1	E1632	AIM	GLC - BM	tgtgcagaagacctcaatgccagactcatgttt	tgcagtgctagagacaggattggaaacaccatatatttt
E1632v1Glcp1wP4	E1632	AIM	GLC - BM	tgtgcagaggataacaatgccagactcatgttt	tgcagtgctagggatcggacagggaatggctacaccttc
E1651v7Glcp1wI7	E1651	CONV	GLC - BM	tgtgcagaggataacaatgccagactcatgttt	tgcagtgctagggaccggacagggaatggctacaccttc
E1651v7Glcp1wM2	E1651	CONV	GLC - BM	tgtgcagaggataacaatgccagactcatgttt	tgcagtgctagggaccggacagggaatggctacaccttc
E1651v7Glcp1wN2	E1651	CONV	GLC - BM	tgtgcagaggataacaatgccagactcatgttt	tgcagtgctagggaccggacagggaatggctacaccttc
E1651v7Glcp1wN5	E1651	CONV	GLC - BM	tgtgcagaggataacaatgccagactcatgttt	tgcagtgctagggaccggacagggaatggctacaccttc
E1651v7Glcp1wJ2	E1651	CONV	GLC - BM	tgtgctctttataacaccgacaagctcatcttt	tgcagtgctagggaccggacagggaatggctacaccttc
E1651v7Glcp1wL1	E1651	CONV	GLC - BM	tgtgtggtgaacgtccctaacgactacaagctcagcttt	tgcagtgctagggaccggacagggaatggctacaccttc
E1603v1Glcp1wL3	E1603	AIM	GLC - BM	tgtgcagaggataaaaatgccagactcatgttt	tgcagtgctagggacagggttggaaacaccatatatttt
E1603v7Glcp1wM6	E1603	CONV	GLC - BM	tgtgcagaggattacaatgccagactcatgttt	tgcagtgctagggacagggtcggaaacaccatatatttt
E1603v7Glcp1wP5	E1603	CONV	GLC - BM	tgtgcagaggactacaatgccagactcatgttt	tgcagtgctagggacagggttggaaacaccatatatttt
E1603v7Glcp1wL2	E1603	CONV	GLC - BM	tgtgcagagctagatgtccagaagctggtctct	tgcagtgctagggacagggttggaaacaccatatatttt
E1603v1Glcp1wJ3	E1603	AIM	GLC - BM	tgtgcaaggaacggttataacgattacaagctcagcttt	tgcagtgctagggacagggttggaaacaccatatatttt
E1603v1Glcp1wI3	E1603	AIM	GLC - BM	tgtgcttggcaggggaactatggtcagaattttgtcttt	tgcagtgctagggacagggttggaaacaccatatatttt
E1603v1Glcp1wL2	E1603	AIM	GLC - BM	tgtgcttggcaggggaactatggtcagaattttgtcttt	tgcagtgctagggacagggttggaaacaccatatatttt
E1655v7Yvlp1wB4	E1655	CONV	YVL - BR	tgtgctctgagggataccagtggctctaggttgaccttt	tgcagtgctagagattcgcgggacctccttagggggtacactgaagctttcttt
E1651v1Glcp1wK2	E1651	AIM	GLC - BM	tgtgcagaggacagatacagcaccctcaccttt	tgcagtgctagggactcgacagggaatggctacaccttc
E1603v7Glcp1wL3	E1603	CONV	GLC - BM	tgtgcagaagacgagaatgccagactcatgttt	tgcagtgctagagatgttcctggaaacaccatatatttt
E1655v1Glcp1wJ3	E1655	AIM	GLC - BM	tgtgcagaggacctcaatgccagactcatgttt	tgcagtgctagattcagggagaactctggaaacaccatatatttt
E1655v1Glcp1wN7	E1655	AIM	GLC - BM	tgtgcagaggacctcaatgccagactcatgttt	tgcagtgctagattcagggagaactctggaaacaccatatatttt
E1655v1Glcp1wO6	E1655	AIM	GLC - BM	tgtgcagaggacctcaatgccagactcatgttt	tgcagtgctagattcagggagaactctggaaacaccatatatttt
E1655v1Glcp1wP3	E1655	AIM	GLC - BM	tgtgcagaggacctcaatgccagactcatgttt	tgcagtgctagattcagggagaactctggaaacaccatatatttt
E1655v1Glcp1wP4	E1655	AIM	GLC - BM	tgtgcagaggacctcaatgccagactcatgttt	tgcagtgctagattcagggagaactctggaaacaccatatatttt
E1655v7Glcp1wK4	E1655	CONV	GLC - BM	tgtgcagaggacctcaatgccagactcatgttt	tgcagtgctagattcagggagaactctggaaacaccatatatttt
E1655v7Glcp1wL1	E1655	CONV	GLC - BM	tgtgcagaggacctcaatgccagactcatgttt	tgcagtgctagattcagggagaactctggaaacaccatatatttt
E1655v7Glcp1wL4	E1655	CONV	GLC - BM	tgtgcagaggacctcaatgccagactcatgttt	tgcagtgctagattcagggagaactctggaaacaccatatatttt
E1655v7Glcp1wN6	E1655	CONV	GLC - BM	tgtgcagaggacctcaatgccagactcatgttt	tgcagtgctagattcagggagaactctggaaacaccatatatttt
E1655v7Glcp1wO3	E1655	CONV	GLC - BM	tgtgcagaggacctcaatgccagactcatgttt	tgcagtgctagattcagggagaactctggaaacaccatatatttt
E1655v7Glcp1wO7	E1655	CONV	GLC - BM	tgtgcagaggacctcaatgccagactcatgttt	tgcagtgctagattcagggagaactctggaaacaccatatatttt
E1655v7Glcp1wP4	E1655	CONV	GLC - BM	tgtgcagaggacctcaatgccagactcatgttt	tgcagtgctagattcagggagaactctggaaacaccatatatttt
E1651v1Yvlp1wH3	E1651	AIM	YVL - BR	tgtgcagcgggttctaacgactacaagctcagcttt	tgcagtgctaggggcaccttgttctacgagcagtacttc
E1651v7Yvlp1wH1	E1651	CONV	YVL - BR	tgtgccgtgaatgacaatgccagactcatgttt	tgcagtgctagggggactagcttctacgagcagtacttc
E1603v1Yvlp1wB1	E1603	AIM	YVL - BR	tgtgcagggagttctaacgactacaagctcagcttt	tgcagtgctagggggacaaccttctacgagcagtacttc
E1632v1Glcp1wM3	E1632	AIM	GLC - BM	tgtgcagaggaccgagacagcaccctcaccttt	tgcagtgctagggtgggcgccggaaacaccatatatttt
E1655v1Yvlp1wG2	E1655	AIM	YVL - BR	tgtgctgtggggcccttggtgcgcttt	tgcagtgctagttctaacagcgcatatggctacaccttc
E1632v1Yvlp1wA5	E1632	AIM	YVL - BR	tgtgcaatgagagaggggggcaacttcaacaaattttacttt	tgcagtgctagttatccagccggacttcaggcgggagggggagacgagcagtacttc
E1632v1Yvlp1wD1	E1632	AIM	YVL - BR	tgtgcaatgagagaggggggcaacttcaacaaattttacttt	tgcagtgctagttatccagccggacttcaggcgggagggggagacgagcagtacttc
E1651v1Yvlp1wG5	E1651	AIM	YVL - BR	tgtgcaatgagggccggcggaaacttcaacaaattttacttt	tgcagtgccacaatccctccggacaatgagcagttcttc
E1632v1Yvlp1wE3	E1632	AIM	YVL - BR	tgtgctgtgagagacgggggcaacttcaacaaattttacttt	tgcagtgctgtgggactagcgggaggttttattgtcgatgagcagttcttc
E1632v1Yvlp1wG6	E1632	AIM	YVL - BR	tgtgctgtgagagacgggggcaacttcaacaaattttacttt	tgcagtgctgtgggactagcgggaggttttattgtcgatgagcagttcttc
E1603v7Yvlp1wD5	E1603	CONV	YVL - BR	tgtgcaatgagagagggaggcaacttcaacaaattttacttt	tgtagtgggggacaggccctccacaatgagcagttcttc
E1651v7Yvlp1wH3	E1651	CONV	YVL - BR	tgtgctgtggcgggcaccggtaaccagttctatttt	tgcagtgggagggggcagagtacctccgagcagtacttc
E1632v1Yvlp1wA3	E1632	AIM	YVL - BR	tgtgcaatgagagagggaggcaacttcaacaaattttacttt	tgcagcgttgccaagcccgccggactagcgggaggttcgaacaccggggagctgtttttt
E1632v1Yvlp1wC7	E1632	AIM	YVL - BR	tgtgcaatgagagagggaggcaacttcaacaaattttacttt	tgcagcgttgccaagcccgccggactagcgggaggttcgaacaccggggagctgtttttt
E1632v1Yvlp1wE5	E1632	AIM	YVL - BR	tgtgcaatgagagagggaggcaacttcaacaaattttacttt	tgcagcgttgccaagcccgccggactagcgggaggttcgaacaccggggagctgtttttt
E1632v1Yvlp1wE6	E1632	AIM	YVL - BR	tgtgcaatgagagagggaggcaacttcaacaaattttacttt	tgcagcgttgccaagcccgccggactagcgggaggttcgaacaccggggagctgtttttt
E1632v1Yvlp1wE7	E1632	AIM	YVL - BR	tgtgcaatgagagagggaggcaacttcaacaaattttacttt	tgcagcgttgccaagcccgccggactagcgggaggttcgaacaccggggagctgtttttt
E1632v1Yvlp1wF6	E1632	AIM	YVL - BR	tgtgcaatgagagagggaggcaacttcaacaaattttacttt	tgcagcgttgccaagcccgccggactagcgggaggttcgaacaccggggagctgtttttt
E1603v1Glcp1wI6	E1603	AIM	GLC - BM	tgtgcagagagtggcagagggaaattgatattc	tgcagcgttggcgccgggggcactaatgaaaaactgtttttt
E1632v7Glcp1wJ3	E1632	CONV	GLC - BM	tgtgcagagcacgcgggccaaggaaatctcatcttt	tgcagcgtggggggacaggcgaacactgaagctttcttt
E1632v7Glcp1wL7	E1632	CONV	GLC - BM	tgtgcagagcacgcgggccaaggaaatctcatcttt	tgcagcgtggggggacaggcgaacactgaagctttcttt
E1632v7Glcp1wN7	E1632	CONV	GLC - BM	tgtgcagagcacgcgggccaaggaaatctcatcttt	tgcagcgtggggggacaggcgaacactgaagctttcttt
E1632v7Glcp1wK1	E1632	CONV	GLC - BM	tgtgcagagcacgcgggccaaggaaatctcatcttt	tgcagcgtggggggacaggcgaacactgaagctttcttt
E1655v1Glcp1wM7	E1655	AIM	GLC - BM	tgtgcagagagtacggccgacggactcaccttt	tgcagcgtgggggggagcttctatggctacaccttc
E1655v1Glcp1wO1	E1655	AIM	GLC - BM	tgtgcagagagtacggccgacggactcaccttt	tgcagcgtgggggggagcttctatggctacaccttc
E1655v7Glcp1wN2	E1655	CONV	GLC - BM	tgtgcagagagtacggccgacggactcaccttt	tgcagcgtgggggggagcttctatggctacaccttc
E1655v7Glcp1wM1	E1655	CONV	GLC - BM	tgtccaggggacatcaatgccagactcatgttt	tgcagcgtgggggggagcttctatggctacaccttc
E1632v1Yvlp1wB3	E1632	AIM	YVL - BR	tgtgcaatgagagagggggggaacttcaacaaattttacttt	tgcagcgtaggagggacagggtccgggactagcggggcatactcctacaatgagcagttcttc
E1632v1Yvlp1wB7	E1632	AIM	YVL - BR	tgtgcaatgagagagggggggaacttcaacaaattttacttt	tgcagcgtaggagggacagggtccgggactagcggggcatactcctacaatgagcagttcttc
E1632v1Yvlp1wC1	E1632	AIM	YVL - BR	tgtgcaatgagagagggggggaacttcaacaaattttacttt	tgcagcgtaggagggacagggtccgggactagcggggcatactcctacaatgagcagttcttc
E1632v1Yvlp1wC2	E1632	AIM	YVL - BR	tgtgcaatgagagagggggggaacttcaacaaattttacttt	tgcagcgtaggagggacagggtccgggactagcggggcatactcctacaatgagcagttcttc
E1632v1Yvlp1wC4	E1632	AIM	YVL - BR	tgtgcaatgagagagggggggaacttcaacaaattttacttt	tgcagcgtaggagggacagggtccgggactagcggggcatactcctacaatgagcagttcttc
E1632v1Yvlp1wD3	E1632	AIM	YVL - BR	tgtgcaatgagagagggggggaacttcaacaaattttacttt	tgcagcgtaggagggacagggtccgggactagcggggcatactcctacaatgagcagttcttc
E1632v1Yvlp1wD5	E1632	AIM	YVL - BR	tgtgcaatgagagagggggggaacttcaacaaattttacttt	tgcagcgtaggagggacagggtccgggactagcggggcatactcctacaatgagcagttcttc
E1632v1Yvlp1wD6	E1632	AIM	YVL - BR	tgtgcaatgagagagggggggaacttcaacaaattttacttt	tgcagcgtaggagggacagggtccgggactagcggggcatactcctacaatgagcagttcttc
E1632v1Yvlp1wG7	E1632	AIM	YVL - BR	tgtgcaatgagagagggggggaacttcaacaaattttacttt	tgcagcgtaggagggacagggtccgggactagcggggcatactcctacaatgagcagttcttc
E1632v1Yvlp1wH1	E1632	AIM	YVL - BR	tgtgcaatgagagagggggggaacttcaacaaattttacttt	tgcagcgtaggagggacagggtccgggactagcggggcatactcctacaatgagcagttcttc
E1632v1Yvlp1wH2	E1632	AIM	YVL - BR	tgtgcaatgagagagggggggaacttcaacaaattttacttt	tgcagcgtaggagggacagggtccgggactagcggggcatactcctacaatgagcagttcttc
E1632v1Yvlp1wH3	E1632	AIM	YVL - BR	tgtgcaatgagagagggggggaacttcaacaaattttacttt	tgcagcgtaggagggacagggtccgggactagcggggcatactcctacaatgagcagttcttc
E1632v1Yvlp1wH6	E1632	AIM	YVL - BR	tgtgcaatgagagagggggggaacttcaacaaattttacttt	tgcagcgtaggagggacagggtccgggactagcggggcatactcctacaatgagcagttcttc
E1632v7Yvlp1wA3	E1632	CONV	YVL - BR	tgtgcaatgagagagggggggaacttcaacaaattttacttt	tgcagcgtaggagggacagggtccgggactagcggggcatactcctacaatgagcagttcttc
E1632v1Yvlp1wG3	E1632	AIM	YVL - BR	ggngcaatgagagagggggggaacttcaacgaattttactgt	tgcagcgtaggagggacagggtccgggactagcggggcatactcctacaatgagcagttcttc
E1651v7Yvlp1wC2	E1651	CONV	YVL - BR	tgtgcaatgagagagggaggcaacttcaacaaattttacttt	tgcagcgttggggggactagcgggagtgtctcctacaatgagcagttcttc
E1655v1Yvlp1wA3	E1655	AIM	YVL - BR	tgtgcaatgagagagggggggaacttcaacaaattttacttt	tgcagcgttgggcaggccctttacaatgagcagttcttc
E1655v1Glcp1wK5	E1655	AIM	GLC - BM	tgtgcagagagtattgggggcatgcgcttt	tgcagcgtaggacagggggggactaatgaaaaactgtttttt
E1655v7Glcp1wI2	E1655	CONV	GLC - BM	tgtgcagagagtcctttctcaggaaacacacctcttgtcttt	tgcagcgttgggtccgggggaactaatgaaaaactgtttttt
E1655v7Glcp1wL2	E1655	CONV	GLC - BM	tgtgcagagagtcctttctcaggaaacacacctcttgtcttt	tgcagcgttgggtccgggggaactaatgaaaaactgtttttt
E1655v7Glcp1wM4	E1655	CONV	GLC - BM	tgtgcagagagtcctttctcaggaaacacacctcttgtcttt	tgcagcgttgggtccgggggaactaatgaaaaactgtttttt
E1655v1Glcp1wN4	E1655	AIM	GLC - BM	tgtgcagagagtatatcgggaggaaagcttatcttc	tgcagcgttgggtcacagggaattaatgaaaaactgtttttt
E1655v7Glcp1wK2	E1655	CONV	GLC - BM	tgtgcagagagtatatcgggaggaaagcttatcttc	tgcagcgttgggtcacagggaactaatgaaaaactgtttttt
E1655v7Glcp1wI7	E1655	CONV	GLC - BM	tgtgtggtgtgccggatggatagcagctataaattgatcttc	tgcagcgttgggtcacagggaactaatgaaaaactgtttttt
E1655v7Glcp1wJ5	E1655	CONV	GLC - BM	tgtgtggtttcttggttttcagatggccagaagctgctcttt	tgcagcgttgggtcacagggaactaatgaaaaactgtttttt
E1655v1Glcp1wJ5	E1655	AIM	GLC - BM	gtttcagagagtatatcgggacgaaagcttatcttc	tgcagcgttgggtcacagggaactaatgaaaaactgtttttt
E1655v1Glcp1wN3	E1655	AIM	GLC - BM	tgtgcagagagtcccttctcaggaaacacacctcttgtcttt	tgcagcgttggaacagggggcactaatgaaaaactgtttttt
E1655v1Glcp1wL7	E1655	AIM	GLC - BM	tgtgcagagagtacagggaagctgattttt	tgcagcgtggggacagggggtactaatgaaaaactgtttttt
E1655v1Glcp1wM4	E1655	AIM	GLC - BM	tgtgcagagagtacagggaagctgattttt	tgcagcgtggggacagggggtactaatgaaaaactgtttttt
E1655v7Glcp1wI6	E1655	CONV	GLC - BM	tgtgcagagagtacaggcaaactaatcttt	tgcagcgttgggacagggggaactaatgaaaaactgtttttt
E1655v7Glcp1wJ1	E1655	CONV	GLC - BM	tgtgcagagagtacaggcaaactaatcttt	tgcagcgttgggacagggggaactaatgaaaaactgtttttt
E1655v7Glcp1wM7	E1655	CONV	GLC - BM	tgtgcagagagtacaggcaaactaatcttt	tgcagcgttgggacagggggaactaatgaaaaactgtttttt
E1632v7Glcp1wO2	E1632	CONV	GLC - BM	tgtgcgacctgggggttt	tgcagcgtcgggacagggggcactaatgaaaaactgtttttt
E1651v7Yvlp1wD6	E1651	CONV	YVL - BR	tgtgcaatgagagaaggagggaacttcaacaaattttacttt	tgcagcgttttagaccccaccttctcctacaatgagcagttcttc
E1651v1Glcp1wL4	E1651	AIM	GLC - BM	tggacagaggaccagagaggcaaactcatgttc	tgcagtgttagggacagggttggaaacaccatatatttt
E1632v1Yvlp1wF7	E1632	AIM	YVL - BR	tgtgctctgagtagcaatgccagactcatgttt	tgcagcgttcgagaggccgctaactatggctacaccttc
E1603v7Glcp1wO1	E1603	CONV	GLC - BM	tgcatcctgacgggaggaggaaacaaactcaccttt	tgcagcgtttccccggtggactattatacgcagtatttt
E1655v1Yvlp1wA2	E1655	AIM	YVL - BR	tgtgcaatgagagagggaggaaactttcagaaacttgtattt	tgcagcgttgtggcaggcgcaaacaatgagcagttcttc
E1655v1Yvlp1wF7	E1655	AIM	YVL - BR	tgtgcaatgagagagggaggaaactttcagaaacttgtattt	tgcagcgttgtggcaggcgcaaacaatgagcagttcttc
E1655v1Yvlp1wE5	E1655	AIM	YVL - BR	tgtgcaatgagagaggggggtaacttcaacaaattttacttt	tgcagcgttgtcgcgcctctttggaatgagcagttcttc
E1603v7Yvlp1wC1	E1603	CONV	YVL - BR	tgcatcgtcagagtcggggggaacttcaacaaattttacttt	tgcagcgttgtagagccgccctacaatgagcagttcttc
E1651v7Yvlp1wB6	E1651	CONV	YVL - BR	tgtgcaatgagagaaggggggaacttcaacaaattttacttt	tgcagcgttgttacagcccccctcactgagcagttcttc
E1655v1Yvlp1wB6	E1655	AIM	YVL - BR	tgtgcaatgagagagggtggcaacttcaacaaattttacttt	tgcagcgttgtatgggcgctgggtcagccccagcatttt
E1655v7Yvlp1wB1	E1655	CONV	YVL - BR	tgtgcaatgagagagggtggcaacttcaacaaattttacttt	tgcagcgttgtatgggcgctgggtcagccccagcatttt
E1655v1Yvlp1wD1	E1655	AIM	YVL - BR	tgtgctgtgaacaatgccagactcatgttt	tgcagcgttgtatgggcgctgggtcagccccagcatttt
E1655v7Yvlp1wH6	E1655	CONV	YVL - BR	aaaagttatggtggtggtgctagctatggaaagttgacattt	tgcagcgttgtatgggcgctgggtcagccccagcatttt
E1603v7Yvlp1wA1	E1603	CONV	YVL - BR	tgcatcgtcagagtcggggggaacttcaacaaattttacttt	cccagcgttgtagagccgccgtacaatgagcagttcttc
E1655v1Glcp1wP2	E1655	AIM	GLC - BM	tgctcagagagtaataaagatggaaactatcagttaatctgg	tcatcatcagccgacctccggaccaggtggctattaatcaaaccttctctttg
